# Supplementary material for: Fire history in arid and semi-arid regions of northwest China during the last glacial period inferred from a charcoal record in Hetao Basin
Source: PLoS One. 2025 Feb 20;20(2):e0318816. doi: 10.1371/journal.pone.0318816 (PMC11841912; doi:10.1371/journal.pone.0318816)
Supplement: S1 File — (XLSX) [file pone.0318816.s001.xlsx]

## Sheet: Grain size
Depth (m)	Age (ka)	Median grain size (μm)	EM1	EM2	EM3	EM4	EM5		Grain size	EM 1	EM 2	EM 3	EM 4	EM 5	Modal values	EM 1	EM 2	EM 3	EM 4	EM 5
0.05	15.7358	6.23686	64.9039	0	0	17.505	17.5911		0.01	0	0	0	0	0		5.9μm	30.4μm	73.3μm	135.2μm	309.6μm
0.1	15.897	17.7978	50.1806	0	0	25.1053	24.7141		0.01148	0	0	0	0	0
0.15	16.0583	169.888	15.553	4.1134	0	36.6233	43.7103		0.01318	0	0	0	0	0
0.2	16.2196	171.652	23.0784	3.9073	0	25.962	47.0523		0.01514	0	0	0	0	0
0.25	16.3808	182.498	19.91	0	0	31.1881	48.902		0.01738	0	0	0	0	0
0.35	16.7034	106.378	38.2864	0	0	35.1837	26.5298		0.01995	1e-05	0	0	0	0
0.4	16.8647	4.14774	100	0	0	0	0		0.02291	2e-05	0	0	0	0
0.45	17.0259	6.39177	73.5558	0	0	19.8479	6.5963		0.0263	5e-05	0	0	0	0
0.5	17.1872	6.59306	75.5558	0	0	0	24.4442		0.0302	0.00012	0	0	0	0
0.55	17.3485	5.71135	82.9455	0	0	9.7601	7.2944		0.03467	0.00025	0	0	0	0
0.6	17.5097	4.28244	100	0	0	0	0		0.03981	0.0005	0	0	0	0
0.65	17.671	5.11787	97.3748	0	0	2.6252	0		0.04571	0.00092	0	0	0	0
0.7	17.817	3.64449	99.7805	0	0	0	0.2195		0.05248	0.00161	0	0	0	0
0.75	17.943	70.7891	43.0241	0	3.1159	44.022	9.838		0.06026	0.00272	0	0	0	0
0.8	18.101	5.89374	98.059	0	1.941	0	0		0.06918	0.00442	0	0	0	0
0.85	18.246	3.93297	99.8945	0	0	0	0.1055		0.07943	0.00697	0	0	0	0
0.9	18.411	5.7605	96.3752	0	0	0	3.6248		0.0912	0.01068	0	0	0	0
0.95	18.56	6.79175	61.8761	0	2.2547	32.7072	3.162		0.10471	0.01598	0	0	0	0
1.05	18.89	153.4	6.1781	0	0	68.3955	25.4265		0.12023	0.0234	0	0	0	0
1.2	19.377	171.285	23.9363	4.6229	0	22.7558	48.6851		0.13804	0.03359	0	0	0	0
1.3	19.708	329.201	2.2556	0.7025	0	0	97.042		0.15849	0.04737	0	0	0	0
1.4	20.038	365.738	1.2466	0	0	0	98.7534		0.18197	0.06574	1e-05	0	0	0
1.5	20.375	330.415	1.5262	0.3557	0	0	98.1181		0.20893	0.08988	2e-05	0	0	0
1.6	20.709	340.258	0	0	0	0	100		0.23988	0.12123	3e-05	0	0	0
1.7	21.023	334.941	0	0	0	0	100		0.27542	0.16145	5e-05	0	0	0
1.8	21.338	288.972	0	0	0	3.8904	96.1096		0.31623	0.21251	0.0001	0	0	0
1.9	21.666	296.705	0	0	0	1.0633	98.9367		0.36308	0.27666	0.00017	0	0	0
2	21.999	320.889	6.925	3.149	0	1.2879	88.638		0.41687	0.35643	0.0003	0	0	0
2.1	22.329	303.449	4.4019	1.1513	0	0.5466	93.9002		0.47863	0.45467	0.00051	0	0	0
2.2	22.672	325.135	0	0	0	0	100		0.54954	0.5745	0.00085	0	0	0
2.3	22.999	315.586	0	0	0	0	100		0.63096	0.71924	0.00139	0	0	0
2.4	23.325	313.982	0	0	0	0	100		0.72444	0.89235	0.00225	0	0	0
2.5	23.655	295.142	0.9474	0.9828	0	2.3367	95.7332		0.83176	1.09727	0.00359	1e-05	0	0
2.6	23.971	303.91	2.5744	1.5614	0	0	95.8643		0.95499	1.33723	0.00565	1e-05	0	0
2.7	24.298	273.453	2.238	0	0	14.9836	82.7784		1.09648	1.61498	0.00876	2e-05	0	0
2.75	24.467	245.021	3.6398	0	0	25.4568	70.9033		1.25893	1.93241	0.01342	4e-05	0	0
2.85	24.8	354.237	4.1083	1.6694	0	0	94.2223		1.44544	2.29009	0.02033	7e-05	1e-05	0
2.9	24.967	351.783	7.4319	4.1222	0	0	88.4459		1.65959	2.68677	0.03044	0.00014	1e-05	0
3	25.3	289.464	9.2782	1.751	0	11.3188	77.652		1.90546	3.11868	0.04511	0.00025	2e-05	0
3.1	25.632	27.4068	24.2202	53.7407	19.5786	0	2.4605		2.18776	3.57896	0.06617	0.00044	4e-05	0
3.2	25.966	28.9836	25.1379	49.1515	25.7106	0	0		2.51189	4.05695	0.09612	0.00078	8e-05	0
3.28	26.229	26.7616	14.615	76.6061	8.4642	0	0.3147		2.88403	4.53774	0.13833	0.00135	0.00014	0
3.38	26.545	10.2759	61.7583	38.2417	0	0	0		3.31131	5.00193	0.19726	0.00231	0.00025	1e-05
3.48	26.871	9.85781	69.4192	30.5808	0	0	0		3.80189	5.42586	0.27881	0.0039	0.00044	1e-05
3.58	27.17	7.93918	77.1721	22.8279	0	0	0		4.36516	5.78249	0.39062	0.00652	0.00075	2e-05
3.68	27.463	6.96991	80.9844	19.0156	0	0	0		5.01187	6.04306	0.54245	0.01077	0.00128	3e-05
3.78	27.758	6.00662	89.6928	10.1344	0	0	0.1727		5.7544	6.17968	0.74656	0.01761	0.00215	6e-05
3.88	28.279	5.84948	92.4159	7.3857	0	0	0.1984		6.60693	6.16867	1.01792	0.02848	0.00358	0.00011
3.98	28.95	7.54949	82.6915	17.3085	0	0	0		7.58578	5.99454	1.37422	0.04559	0.00589	0.00019
4.08	29.669	9.59069	71.5724	28.4276	0	0	0		8.70964	5.65379	1.83534	0.07229	0.00958	0.00032
4.13	30.029	7.267	82.176	17.824	0	0	0		10	5.15787	2.42192	0.11355	0.01545	0.00056
4.18	30.373	6.58057	86.715	13.285	0	0	0		11.4815	4.53433	3.15252	0.1767	0.02468	0.00095
4.28	31.085	5.78899	92.3346	7.3401	0	0	0.3253		13.1826	3.82518	4.03854	0.27243	0.03907	0.0016
4.38	31.793	7.34495	79.3719	20.6281	0	0	0		15.1356	3.08233	5.07648	0.41613	0.06131	0.00267
4.48	32.335	7.95503	75.662	24.338	0	0	0		17.378	2.36039	6.23701	0.62953	0.09537	0.00441
4.58	32.639	7.76312	80.0137	19.9863	0	0	0		19.9526	1.70814	7.45204	0.94268	0.14713	0.00724
4.67	32.878	7.96006	86.1426	13.8574	0	0	0		22.9087	1.16098	8.60304	1.39576	0.22509	0.01177
4.77	33.153	8.52853	73.0013	26.9987	0	0	0		26.3027	0.73612	9.51767	2.04015	0.34149	0.01897
4.97	33.698	6.70668	88.8423	11.1577	0	0	0		30.1995	0.4322	9.98592	2.93659	0.51362	0.03032
5.07	33.96	7.08921	82.6561	17.3439	0	0	0		34.6737	0.23309	9.80681	4.14738	0.76553	0.04808
5.17	34.212	5.73075	99.6256	0.3744	0	0	0		39.8107	0.11446	8.86772	5.71681	1.12978	0.07565
5.27	34.456	5.32505	99.9216	0	0.0784	0	0		45.7088	0.05068	7.23332	7.63286	1.64888	0.11811
5.37	34.686	7.09264	87.429	9.0325	0	0	3.5385		52.4808	0.02003	5.18853	9.76555	2.37531	0.18299
5.47	34.897	6.59232	93.2376	6.7624	0	0	0		60.256	0.00698	3.17134	11.7923	3.36786	0.28134
5.52	35.01	7.57067	77.2485	22.6838	0	0	0.0677		69.1831	0.00212	1.58874	13.1583	4.68067	0.42911
5.57	35.115	7.65245	80.4188	19.2201	0.3611	0	0		79.4328	0.00055	0.62191	13.1745	6.33902	0.64907
5.67	35.328	9.46484	60.5228	36.9207	2.2995	0	0.257		91.2011	0.00012	0.17942	11.3654	8.29593	0.97288
5.72	35.427	14.6271	46.6566	52.3412	0.7784	0	0.2238		104.713	2e-05	0.03552	7.99044	10.3688	1.44339
5.77	35.529	5.03911	99.1038	0	0.5199	0.0296	0.3466		120.226	0	0.00442	4.24298	12.1753	2.11577
5.82	35.625	7.26924	80.9373	19.0627	0	0	0		138.038	0	0.00031	1.53464	13.1283	3.05595
5.87	35.714	6.63068	89.8671	10.1329	0	0	0		158.489	0	1e-05	0.32875	12.5964	4.33187
5.97	35.906	7.52057	77.879	22.121	0	0	0		181.97	0	0	0.03455	10.2996	5.99138
6.07	36.088	8.1526	73.0459	16.703	0	4.0678	6.1833		208.93	0	0	0.00138	6.76505	8.01766
6.18	36.29	4.43583	100	0	0	0	0		239.883	0	0	2e-05	3.29383	10.2567
6.28	36.482	6.47481	88.8093	11.1907	0	0	0		275.423	0	0	0	1.06623	12.33
6.38	36.677	6.01583	93.7192	6.2808	0	0	0		316.228	0	0	0	0.19814	13.5958
6.48	36.864	6.18064	91.1015	8.8985	0	0	0		363.078	0	0	0	0.01736	13.2905
6.58	37.059	26.1999	25.8521	51.762	22.2555	0	0.1304		416.869	0	0	0	0.00055	10.9821
6.68	37.243	37.3098	15.5285	44.139	40.2014	0	0.1312		478.63	0	0	0	0	7.17843
6.78	37.432	40.7619	13.5218	40.3419	46.1363	0	0		549.541	0	0	0	0	3.38566
6.88	37.625	28.5646	21.8179	53.508	24.674	0	0		630.957	0	0	0	0	1.01486
7	37.857	45.956	4.875	40.1748	54.9502	0	0		724.436	0	0	0	0	0.16239
7.1	38.048	7.55012	80.5099	19.4901	0	0	0		831.764	0	0	0	0	0.01092
7.2	38.239	8.43836	79.0139	20.9861	0	0	0		954.993	0	0	0	0	0.00022
7.3	38.428	8.29815	88.4415	11.5585	0	0	0		1096.48	0	0	0	0	0
7.4	38.623	17.7626	36.5766	63.4234	0	0	0		1258.93	0	0	0	0	0
7.5	38.818	18.2318	35.7873	62.5681	0.1225	1.5222	0		1445.44	0	0	0	0	0
7.6	39.009	14.8624	46.7746	53.2254	0	0	0		1659.59	0	0	0	0	0
7.7	39.197	43.0079	13.7979	38.1533	30.3155	17.7333	0		1905.46	0	0	0	0	0
7.8	39.382	84.2165	13.4568	6.7191	30.7914	49.0327	0
7.9	39.571	130.223	9.3098	0	2.8562	76.0539	11.78
8	39.765	142.468	4.3725	0	0	85.1872	10.4403
8.1	39.954	130.092	11.0182	0	0	79.5568	9.4251
8.2	40.147	11.7594	56.977	43.023	0	0	0
8.3	40.333	6.99182	87.0998	12.9002	0	0	0
8.4	40.532	8.35902	73.1056	26.8944	0	0	0
8.5	40.735	8.45285	73.8915	25.2482	0.8604	0	0
8.6	40.932	11.1923	60.4816	39.5184	0	0	0
8.7	41.132	8.25107	75.5365	24.4635	0	0	0
8.8	41.336	7.87684	79.0371	20.9629	0	0	0
8.9	41.537	116.254	7.2238	0	13.8186	78.8028	0.1548
9	41.742	148.857	0.3805	0	0	89.9195	9.7
9.1	41.939	124.166	8.4995	0	0	91.5005	0
9.2	42.14	120.808	9.9832	0	0	90.0168	0
9.3	42.34	116.449	8.241	0	5.308	86.4511	0
9.4	42.549	134.366	9.3571	0	0	77.4647	13.1782
9.5	42.745	7.14917	83.0268	16.9732	0	0	0
9.7	43.15	7.82664	79.0825	20.9175	0	0	0
9.8	43.356	7.31648	81.3399	18.6601	0	0	0
9.9	43.567	5.88466	93.7995	6.1721	0	0	0.0284
10	43.774	10.0834	62.5486	37.229	0	0	0.2224
10.1	43.985	8.39827	71.6589	28.3411	0	0	0
10.2	44.192	7.149	82.5679	17.4321	0	0	0
10.3	44.391	6.3396	88.9272	11.0728	0	0	0
10.4	44.599	9.33734	66.3516	33.6484	0	0	0
10.5	44.8	37.8154	0	73.8321	26.1679	0	0
10.6	45.005	22.8681	29.1292	57.2244	13.6465	0	0
10.7	45.225	8.2449	81.1955	18.8045	0	0	0
10.8	45.435	6.13328	89.3634	10.6366	0	0	0
10.88	45.588	7.06072	80.3237	19.4198	0	0.0542	0.2022
10.98	45.796	25.6542	32.6812	38.4529	19.6631	7.2719	1.9309
11.08	45.996	11.1381	56.5997	34.0872	5.7017	2.7208	0.8906
11.18	46.202	6.60628	85.718	14.282	0	0	0
11.28	46.411	7.46132	74.9747	23.4717	1.1859	0.0658	0.302
11.38	46.612	36.2234	14.7557	47.9167	37.3275	0	0
11.48	46.827	26.5349	17.4372	70.2186	12.0198	0	0.3244
11.58	47.038	38.5272	26.949	24.1853	40.1514	8.7142	0
11.68	47.241	41.8601	3.0408	51.474	45.4852	0	0
11.78	47.447	21.9992	31.2315	53.579	14.9183	0	0.2713
11.88	47.665	16.5159	41.4222	55.989	2.1742	0	0.4147
11.98	47.861	11.1514	62.6237	37.3763	0	0	0
12.08	48.071	9.32609	69.5964	28.2623	2.1413	0	0
12.18	48.287	20.1284	31.6248	62.4308	5.5811	0	0.3633
12.28	48.508	19.0462	50.4233	6.6041	0	32.8981	10.0745
12.38	48.707	122.113	11.5749	0	4.4697	79.0982	4.8573
12.43	48.809	120.757	9.3262	0	7.3973	80.56	2.7166
12.48	48.91	122.381	12.0356	0	2.5036	82.3426	3.1182
12.58	49.11	112.022	11.0982	0	16.04	68.0616	4.8002
12.66	49.28	95.0609	11.0357	4.3409	25.8422	58.7812	0
12.76	49.479	114.552	9.9083	0	13.014	75.8879	1.1898
12.86	49.694	58.0693	14.2476	16.2993	51.8904	17.5627	0
12.91	49.794	5.51039	97.8312	2.0444	0	0	0.1245
12.96	49.903	6.07264	91.7303	8.2697	0	0	0
13.06	50.093	6.28413	89.5636	10.3662	0	0	0.0702
13.26	50.503	5.48748	100	0	0	0	0
13.36	50.707	6.70914	80.8779	0	0	0	19.1221
13.46	50.921	6.15879	81.6921	0	0.6914	0	17.6165
13.56	51.123	4.22562	100	0	0	0	0
13.61	51.226	5.27289	97.2597	1.8223	0.7806	0	0.1374
13.76	51.54	5.5596	90.0042	0	0	0	9.9958
13.95	51.954	5.57554	79.5641	0	0	0	20.4359
13.98	52.016	3.79641	99.3496	0	0	0.2331	0.4172
14.08	52.216	5.50753	93.4604	4.0375	2.2241	0	0.278
14.18	52.428	5.96835	87.0638	0	0	0	12.9362
14.28	52.649	5.31495	96.8107	2.4833	0.6765	0	0.0295
14.38	52.857	7.96809	80.7416	19.2584	0	0	0
14.48	53.059	5.43869	100	0	0	0	0
14.58	53.277	5.21748	91.6127	0	0	0	8.3873
14.68	53.477	5.68372	91.7738	0	0	0	8.2262
14.78	53.685	6.17553	83.8048	0	0	0	16.1952
14.88	53.895	4.9594	89.0387	6.1267	3.7389	0	1.0957
14.98	54.085	6.0255	85.6544	12.2559	1.9155	0	0.1742
15.08	54.296	6.2588	74.0188	21.5917	3.6098	0	0.7797
15.18	54.516	11.5652	53.9444	32.5465	12.0482	0	1.4609
15.28	54.728	104.114	11.0324	0	22.2747	66.6929	0
15.38	54.942	92.718	18.2844	0.6005	24.206	56.9091	0
15.48	55.146	93.9881	13.9843	0.1737	28.5862	57.2558	0
15.58	55.357	98.762	17.1433	0	20.5673	62.2894	0
15.68	55.556	7.55535	72.6055	6.0822	7.5992	11.7473	1.9659
15.78	55.76	8.68387	62.6522	19.9	16.0568	0	1.3911
15.88	55.962	24.3141	30.0959	49.2232	20.4064	0	0.2745
15.98	56.161	65.113	10.8666	17.0083	42.6834	29.4417	0
16.08	56.368	6.90587	87.5602	6.3953	0	0	6.0445
16.18	56.563	8.29455	81.2352	18.0664	0	0.6984	0
16.28	56.773	20.9449	38.6435	39.532	21.8245	0	0
16.38	56.981	14.0363	53.6138	25.157	0	0	21.2291
16.48	57.191	51.3478	12.4832	20.4265	67.0903	0	0
16.58	57.413	30.8774	5.0092	79.5148	15.476	0	0
16.68	57.617	39.8889	7.5516	49.8909	42.5575	0	0
16.78	57.838	44.6212	4.633	45.4875	49.6847	0	0.1949
16.88	58.037	43.6837	6.8453	45.0592	46.0204	0	2.0751
16.98	58.235	31.145	11.3234	67.4949	21.1817	0	0
17.08	58.448	26.8699	12.2121	79.5744	7.8291	0	0.3844
17.18	58.656	16.541	38.9861	61.0139	0	0	0
17.26	58.824	30.8952	23.8601	45.6478	30.4425	0	0.0496
17.36	59.034	32.9593	6.6726	69.5759	23.7515	0	0
17.46	59.25	28.4495	9.2114	79.6306	11.1168	0	0.0411
17.56	59.445	68.7127	12.1683	5.3467	58.6741	23.8109	0
17.66	59.663	77.7052	11.0825	0	55.1182	33.7992	0
17.76	59.879	86.4112	7.7117	0	47.4366	44.8516	0
17.86	60.092	116.697	7.5502	0	14.8491	73.6579	3.9427
17.96	60.299	122.012	6.9764	2.0987	11.2432	69.471	10.2107
18.06	60.501	116.061	10.3204	3.7863	11.2447	64.2162	10.4323
18.16	60.706	131.167	6.4007	2.3202	4.0882	74.3312	12.8597
18.26	60.934	145.339	6.4264	0	0	72.6143	20.9593
18.36	61.128	118.45	6.5368	0	13.224	78.0653	2.1739
18.46	61.326	129.123	8.0556	0	2.8249	81.1005	8.019
18.56	61.541	150.288	5.9489	0	0	70.2631	23.788
18.66	61.738	130.836	10.3871	0	0	79.2442	10.3687
18.76	61.949	117.509	4.8035	0	14.6368	80.5598	0
18.86	62.1536	83.8033	25.76	2.4082	19.2996	50.0899	2.4422
19	62.4445	95.0335	14.9586	1.2481	25.8625	55.1267	2.8041
19.1	62.6522	88.4307	23.287	4.3855	16.0348	50.2849	6.0077
19.2	62.86	114.422	10.7113	0	14.8437	67.5824	6.8627
19.3	63.0677	107.606	17.9346	0	11.4207	67.4115	3.2332
19.4	63.2755	126.382	21.9748	7.2802	0	47.1522	23.5927
19.5	63.4832	17.3056	38.9961	58.6077	0	2.0917	0.3045
19.6	63.6909	10.0167	71.9526	28.0474	0	0	0
19.7	63.8987	8.78931	79.0183	20.9817	0	0	0
19.9	64.3142	8.84325	70.5956	29.4044	0	0	0
20	64.5219	5.18521	98.8134	0.8099	0.141	0.0551	0.1805
20.1	64.7297	4.15228	98.9366	0	0.1424	0.3989	0.5221
20.2	64.9374	6.28355	92.2972	7.7028	0	0	0
20.3	65.1451	111.689	26.0852	3.0349	0	57.0712	13.8088
20.4	65.3529	72.1084	16.033	14.0375	27.6123	37.4914	4.8258
20.5	65.5606	97.6807	6.0762	0	34.9322	58.9916	0
20.6	65.7684	90.0157	9.5016	0	40.3952	50.1032	0
20.7	65.9761	79.6001	11.9183	0	52.2564	35.8253	0
20.8	66.1839	68.2255	14.4005	2.5484	61.6343	21.4168	0
20.9	66.3916	68.4876	14.5718	1.0375	63.9926	20.3981	0
21	66.5994	66.8767	18.5527	3.8181	52.392	25.2371	0
21.1	66.8071	67.4893	15.0408	2.4299	61.6966	20.8327	0
21.2	67.0148	78.3237	11.1586	0	55.2834	33.558	0
21.28	67.181	129.405	8.2566	0	3.3319	79.0951	9.3164
21.38	67.3888	64.021	25.4323	3.7042	43.0524	26.6946	1.1165
21.48	67.5965	67.9777	24.8097	1.1276	42.3916	31.671	0
21.58	67.8043	55.2395	10.9941	19.6553	63.8091	5.5415	0
21.68	68.012	64.4196	16.4699	6.4979	55.6985	21.3337	0
21.78	68.2197	83.1846	11.6232	0	46.062	42.3148	0
21.88	68.4275	80.7192	9.0605	0	55.753	35.1865	0
21.98	68.6352	86.4719	16.0242	0	35.0361	48.9397	0
22.08	68.843	97.8905	6.8025	0	34.2018	58.9957	0
22.18	69.0507	100.074	9.0995	0	28.3378	62.5626	0
22.28	69.2585	97.5277	8.2218	0	32.5496	59.2286	0
22.38	69.4662	112.049	9.6886	0	15.571	74.7405	0
22.48	69.674	109.808	12.4355	0	15.0982	72.2147	0.2515
22.58	69.8817	107.787	7.2995	0	21.3905	71.31	0
22.68	70.0894	73.6291	16.0872	1.3058	50.532	32.0751	0
22.78	70.2972	101.629	5.4867	0	31.2808	63.2325	0
22.88	70.5049	100.37	5.3755	0	32.9179	61.7066	0
22.98	70.7127	125.436	7.6102	0	5.325	82.338	4.7269
23.08	70.9204	106.246	15.0102	0	16.4808	66.2848	2.2242
23.18	71.1282	116.74	13.3022	0.6675	7.1839	74.6963	4.1501
23.28	71.3359	11.2957	47.7443	40.5884	10.992	0	0.6752
23.38	71.5436	6.37097	86.4933	11.5656	1.9411	0	0
23.48	71.7514	6.44911	77.0856	22.2199	0	0.0636	0.6309
23.58	71.9591	17.9769	38.8232	53.9627	0	2.8254	4.3888
23.68	72.1669	9.82101	67.1541	32.7417	0	0.1042	0
Minimum			0	0	0	0	0
Maximum			100	79.6306	67.0903	91.5005	100
Average			44.8907	15.2259	10.6854	18.8688	10.3294

## Sheet: MS and Charcoal
Depth (m)	Age (ka)	MS (×10-8 m3/kg)	Microcharcoal area flux (<125 μm) (cm2/cm3/ka)
0.05	15.7358	65.31	0.1457
0.1	15.897	19.35	0.064044
0.15	16.0583	20.25	0.300861
0.2	16.2196	21.37	0.0928205
0.25	16.3808	24.99	0.0240165
0.3	16.5421	31.41	0.0164323
0.35	16.7034	29.78	0.0567662
0.4	16.8647	20.38	0.026915
0.45	17.0259	19.73	0.0326194
0.55	17.3485	15.95	0.028186
0.6	17.5097	14.98	0.0120082
0.65	17.671	14.29	0
0.7	17.817	12.39	0.0804188
0.75	17.943	14.21	0.283831
0.8	18.101	11.66	0.156107
0.85	18.246	13.46	0.190044
0.9	18.411	13.07	0.173452
0.95	18.56	13.05	0.0520357
1	18.727	11.41	0.0240165
1.05	18.89	19.86	0.0112655
1.1	19.051	42.28	0.0195134
1.15	19.212	23.29	0.0123405
1.2	19.377	23.85	0.0416286
1.25	19.544	11.85	0.0121417
1.3	19.708	15.26	0.0114225
1.35	19.868	12.89	0.00825964
1.4	20.038	16.93	0.00536758
1.45	20.205	13.84	0.0116026
1.5	20.375	15.44	0.0507666
1.55	20.537	17.67	0.00183656
1.6	20.709	10.7	0.00341841
1.65	20.865	8.525	0.00166514
1.7	21.023	14.06	0.00297347
1.75	21.18	10.88	0.00173452
1.8	21.338	12.7	0.00346905
1.85	21.499	14.15	0.00165412
1.9	21.666	16.94	0.00294542
1.95	21.828	17.89	0.00117817
2	21.999	7.94	0.000529177
2.05	22.165	18.82	0.0069381
2.1	22.329	15.52	0.00879477
2.15	22.505	11.96	0
2.2	22.672	10.08	0.00784458
2.25	22.827	11.69	0
2.3	22.999	24.57	0.0114926
2.35	23.164	16.26	0.00676277
2.4	23.325	11.89	0.036304
2.45	23.493	13.95	0.0021458
2.5	23.655	17.89	0.00439739
2.55	23.809	15.29	0.00904969
2.6	23.971	12.28	0.0614595
2.65	24.127	10.21	0.00410808
2.7	24.298	14.64	0.0204202
2.75	24.467	21.1	0.0159053
2.8	24.629	41.79	0.00558887
2.85	24.8	13.07	0.0204731
2.9	24.967	9.776	0.0642794
2.95	25.133	8.5	0.0456899
3	25.3	15.07	0.0698987
3.05	25.465	23.25	0.0273872
3.1	25.632	21.02	0.593207
3.15	25.806	15.26	0.645243
3.2	25.966	17.78	0.495578
3.23	26.065	22.73	0.130089
3.28	26.229	16.12	0.0686872
3.33	26.387	12.5	0.16529
3.38	26.545	21.75	1.269
3.43	26.709	21.39	0.973811
3.48	26.871	22.76	0.350289
3.53	27.023	16.7	0.367311
3.58	27.17	20.27	0.423719
3.63	27.323	19.39	0.617168
3.68	27.463	18.5	0.829833
3.73	27.604	20.62	0.73755
3.78	27.758	20.62	1.13109
3.83	27.974	20.24	0.423719
3.88	28.279	21.92	0.131838
3.93	28.613	20.68	0.579827
3.98	28.95	21.73	0.572916
4.03	29.316	21.36	0.161744
4.08	29.669	21.72	0.112475
4.18	30.373	19.66	0.205072
4.23	30.731	19.51	0.694345
4.28	31.085	19.27	0.166753
4.33	31.469	19.13	0.0860182
4.38	31.793	21.55	0.372746
4.43	32.107	20.5	0.459401
4.48	32.335	22.54	0.289062
4.53	32.495	21	0.147891
4.58	32.639	23.1	0.148674
4.63	32.771	20.23	0.182125
4.67	32.878	21.4	0.306093
4.72	33.015	22.79	0.198682
4.77	33.153	22.17	0.229824
4.82	33.29	22.56	0.287507
4.87	33.42	22.87	0.468322
4.92	33.56	22.75	0.0624429
4.97	33.698	22.76	0.496705
5.02	33.832	20.29	0.152477
5.07	33.96	20.28	0.195134
5.12	34.089	16.33	0.171214
5.17	34.212	20.29	0.111505
5.22	34.335	17.21	0.166514
5.27	34.456	18.85	0.111505
5.32	34.573	17.44	0.546375
5.37	34.686	29.14	0.149011
5.42	34.794	16.81	0.468322
5.47	34.897	21.07	1.22656
5.57	35.115	23.45	0.295246
5.62	35.225	26.2	0.108912
5.67	35.328	35.74	0.136594
5.72	35.427	34.6	0.287379
5.77	35.529	20.99	0.099068
5.82	35.625	20.07	0.285065
5.87	35.714	29.59	0.145341
5.92	35.814	22.82	0.17254
5.97	35.906	22.11	0.225488
6.02	35.999	20.81	0.0755357
6.07	36.088	23.72	0.132091
6.13	36.198	18.3	0
6.18	36.29	14.95	0.0669031
6.23	36.387	11.76	0.11708
6.28	36.482	20.74	0.257577
6.33	36.579	18.65	0.312214
6.38	36.677	21.72	0.346151
6.43	36.773	23.4	0.436023
6.48	36.864	23.7	0.370755
6.53	36.962	30.79	0.709578
6.58	37.059	36.04	0.674934
6.63	37.152	27.71	1.39716
6.68	37.243	28.13	0.412123
6.73	37.335	27.89	0.380087
6.78	37.432	36.3	0.400675
6.83	37.53	28.03	0.199414
6.88	37.625	31.5	0.0862698
6.95	37.763	30.67	0.22144
7	37.857	38.02	0.346558
7.05	37.955	21.61	0.366512
7.1	38.048	60.44	0.256462
7.15	38.141	33.99	0.761022
7.2	38.239	44.64	1.40496
7.25	38.34	36.36	0.130089
7.3	38.428	43.7	0.405879
7.35	38.522	46.85	0.884607
7.4	38.623	85.5	0.651578
7.45	38.722	51.82	0.343924
7.5	38.818	35.65	0.500995
7.55	38.912	43.8	0.276735
7.6	39.009	59.07	1.02027
7.65	39.103	36.01	0.105537
7.7	39.197	36.62	0.120857
7.75	39.293	54.91	0.0191152
7.8	39.382	40.29	0.13315
7.85	39.472	41.45	0.017625
7.9	39.571	99.24	0.039792
7.95	39.674	72.17	0.0297347
8	39.765	70.39	0.0346905
8.05	39.864	71.51	0
8.1	39.954	50.57	0.208143
8.15	40.048	15.69	0.249771
8.2	40.147	16.87	0.158822
8.25	40.241	16.33	0.0351241
8.3	40.333	15.64	0.524074
8.35	40.431	15.89	0.0346905
8.4	40.532	15.07	0.0374657
8.45	40.63	15.98	0.11708
8.5	40.735	20	0.326941
8.55	40.827	29.67	0.0346905
8.6	40.932	15.86	0.358128
8.65	41.03	15.8	0.468322
8.7	41.132	18.42	0.365876
8.75	41.232	19.72	0.206061
8.8	41.336	17.55	0.187329
8.85	41.436	40.62	0.100869
8.9	41.537	66.76	0.0760103
8.95	41.639	84.96	0.0203618
9	41.742	63.27	0.0374657
9.05	41.844	74.29	0.0217824
9.1	41.939	66.27	0.0629676
9.15	42.036	59.63	0
9.2	42.14	49.2	0.0275483
9.25	42.238	47.27	0.0244342
9.3	42.34	49.94	0.104501
9.35	42.447	63.52	0.0618538
9.4	42.549	21.05	0.257577
9.45	42.646	21.09	0.0550967
9.5	42.745	17.74	0.0425747
9.55	42.843	12.08	0.252173
9.6	42.948	21.5	0.098594
9.65	43.045	16.67	0.124886
9.7	43.15	12.43	0.11708
9.75	43.26	16.01	0.416286
9.8	43.356	15.5	0.398073
9.85	43.461	17.67	0.156107
9.9	43.567	14.92	0.0780536
9.95	43.673	14.23	0.135293
10	43.774	14.49	0.11708
10.05	43.876	15.11	0.507348
10.1	43.985	7.721	1.32691
10.15	44.09	10.95	0.0280993
10.2	44.192	11.35	0.195134
10.25	44.294	12.81	0.082645
10.3	44.391	17.68	0.216148
10.35	44.496	18.52	0.156107
10.4	44.599	10.41	0.200709
10.45	44.699	16.66	0.144099
10.5	44.8	13.85	0.257577
10.55	44.902	14.31	0.195134
10.6	45.005	22.35	0.295782
10.65	45.112	14.75	0.234161
10.7	45.225	13.2	0.100355
10.75	45.331	12.03	0.819563
10.8	45.435	10.13	0.351241
10.85	45.531	22.6	0.312214
10.88	45.588	11.07	0.334515
10.93	45.694	17.42	0.210745
10.98	45.796	51	0.0550967
11.03	45.894	54.78	0.0478965
11.08	45.996	23.94	0.150532
11.13	46.101	16.74	0.136594
11.18	46.202	12.24	0.065565
11.23	46.302	47.15	0.162894
11.28	46.411	29.26	0.0425747
11.33	46.514	14.62	0.780536
11.38	46.612	14.03	0.0851494
11.43	46.72	8.415	0.0669031
11.48	46.827	7.757	0.936643
11.53	46.932	7.988	0.275483
11.58	47.038	7.959	0.105372
11.63	47.143	7.09	0.156107
11.68	47.241	8.124	0.133806
11.73	47.341	8.322	0.0435648
11.78	47.447	12.78	0.140496
11.83	47.557	28.42	0.278066
11.88	47.665	18.82	0.468322
11.93	47.764	14.67	0.175621
11.98	47.861	13.34	1.87329
12.03	47.963	14.65	0.427598
12.08	48.071	17.15	0.141916
12.13	48.182	12.98	0.280993
12.18	48.287	13.15	0
12.23	48.4	57.39	0.140496
12.28	48.508	45.13	0.0468322
12.33	48.604	80	0.280993
12.38	48.707	78.49	0.0720495
12.43	48.809	63.9	0.0390268
12.48	48.91	24.69	0.200709
12.53	49.007	24.5	0.292701
12.58	49.11	38.96	0
12.61	49.176	37.96	0.104071
12.66	49.28	33.85	0.0468322
12.71	49.377	46.04	0.00836288
12.76	49.479	49.44	0.351241
12.81	49.595	20.04	0.401418
12.86	49.694	34.17	0.127724
12.91	49.794	30.31	0.267612
12.96	49.903	25.93	0.702482
13.01	50.002	18.56	0.33058
13.06	50.093	20.72	0.425747
13.11	50.2	12.39	0.468322
13.16	50.306	35.09	0.156107
13.21	50.401	15.77	0.421489
13.26	50.503	48.52	0.0936643
13.31	50.606	14	0.312214
13.36	50.707	29.15	0.104071
13.41	50.82	14.34	0.187329
13.46	50.921	14.48	1.1708
13.51	51.016	11.9	0.425747
13.56	51.123	13	0.127724
13.66	51.338	13.49	0.0702482
13.71	51.437	13.9	0.260179
13.76	51.54	13.68	0.0936643
13.81	51.654	17.32	0.255448
13.86	51.768	17.87	0.351241
13.98	52.016	16.31	0.448085
14.03	52.115	11.18	0.140496
14.08	52.216	9.962	0.458357
14.13	52.319	20.98	0.275789
14.18	52.428	34.95	0.738507
14.28	52.649	23.23	0.280993
14.33	52.751	15.94	1.16371
14.38	52.857	12.44	1.30637
14.43	52.955	15.12	0.379117
14.48	53.059	19.54	0.37176
14.53	53.173	16.56	0.284923
14.58	53.277	15.46	0.652305
14.63	53.376	17.03	0.506294
14.68	53.477	17.1	0.738507
14.73	53.584	18.82	0.66211
14.78	53.685	18.06	0.505787
14.83	53.785	14.63	0.267612
14.88	53.895	14.87	0.293693
14.93	53.987	12.66	0.510896
14.98	54.085	15.86	0.151615
15.03	54.186	28.15	0.355278
15.08	54.296	15.35	0.253674
15.13	54.403	19.1	0.171117
15.18	54.516	19.14	0.22398
15.23	54.62	25.52	0.0691839
15.28	54.728	52.02	0.11708
15.33	54.831	51.22	0.936643
15.38	54.942	45.22	0.162111
15.43	55.046	42.89	0.374657
15.48	55.146	51.27	0
15.53	55.251	53.28	0.187329
15.58	55.357	54.67	0.535225
15.63	55.454	29.51	0
15.68	55.556	29.07	0.0698987
15.73	55.653	22.5	0.0669031
15.78	55.76	31.63	0
15.83	55.859	16.29	0.234161
15.88	55.962	21.05	0.0864594
15.93	56.063	16.7	0.234161
15.98	56.161	31.39	0.162894
16.03	56.265	46.88	0.0126573
16.08	56.368	21.32	0.520357
16.13	56.469	16.98	0.11708
16.18	56.563	17.69	0.312214
16.23	56.675	10.43	0.0936643
16.28	56.773	12.63	0.561986
16.33	56.885	9.254	0.624429
16.38	56.981	20.4	0.164902
16.43	57.083	23	0.380511
16.48	57.191	28.7	0.187329
16.53	57.304	18.11	0.312214
16.58	57.413	22.67	0.0780536
16.63	57.519	17.62	0.18276
16.68	57.617	25.37	0.288198
16.73	57.726	19.63	0.0669031
16.78	57.838	19.71	0.307937
16.83	57.938	22.53	0.133806
16.88	58.037	22.85	0.312214
16.93	58.131	24.2	0.200709
16.98	58.235	24.76	0.0936643
17.03	58.344	24.54	0.366512
17.08	58.448	24.88	0.302696
17.13	58.549	26.16	0.110694
17.18	58.656	23.79	0.197573
17.23	58.757	24.88	0.0585402
17.26	58.824	25.13	0.339363
17.31	58.932	26.45	0.216816
17.36	59.034	27.04	0.152921
17.41	59.146	28.99	0.267612
17.46	59.25	28.77	0.216148
17.51	59.349	28.96	0.0452173
17.56	59.445	29.27	0.312214
17.61	59.557	32.65	0.0780536
17.66	59.663	29.03	0
17.71	59.769	26.92	0.0108912
17.76	59.879	32.73	0.100355
17.81	59.989	38.2	0.0253147
17.86	60.092	62.35	0.193788
17.91	60.202	56.99	0.0325223
17.96	60.299	42.5	0.063862
18.01	60.397	50.76	0.108074
18.06	60.501	30.83	0.187329
18.11	60.603	17.91	0.0739455
18.16	60.706	29.94	0.144099
18.21	60.825	15.52	0
18.26	60.934	13.46	0.00641536
18.31	61.027	16.99	0.0607083
18.36	61.128	24.94	0.0164323
18.41	61.226	22.81	0.0401418
18.46	61.326	16.48	0.0882345
18.51	61.435	15.79	0.0411364
18.56	61.541	15.22	0.0632867
18.61	61.634	23.14	0.0240165
18.66	61.738	21.52	0.023813
18.71	61.843	27.96	0
18.76	61.949	27.92	0
18.81	62.0498	33.25	0.383172
18.86	62.1536	34.47	0.187329
18.95	62.3406	33.26	0.0423547
19	62.4445	41.28	0.156107
19.05	62.5484	37.31	0.156107
19.1	62.6522	37.66	0.0780536
19.15	62.7561	38.31	0.0425747
19.2	62.86	40.59	0.255448
19.25	62.9638	28.09	0.130089
19.3	63.0677	28.8	0.0360247
19.35	63.1716	32.18	0
19.4	63.2755	27.08	0.487835
19.45	63.3793	36.72	0.697037
19.5	63.4832	31.55	0.433631
19.55	63.5871	22.64	1.76921
19.6	63.6909	26.17	0.936643
19.65	63.7948	32.13	0.391548
19.7	63.8987	42.23	0.82645
19.75	64.0026	42.76	0.156107
19.8	64.1064	24.9	0.343436
19.85	64.2103	26.52	0.215428
19.9	64.3142	39.9	0.273188
19.95	64.418	33.5	0.771353
20	64.5219	24.98	0.579827
20.05	64.6258	23.2	0.522359
20.1	64.7297	20.6	0.267612
20.15	64.8335	22.55	0.218012
20.2	64.9374	26.25	0.585402
20.25	65.0413	30.55	0.321971
20.3	65.1451	25.81	0.147891
20.35	65.249	35.77	0.0106437
20.4	65.3529	43.33	0.054456
20.45	65.4568	26.74	0.0540371
20.5	65.5606	25.77	0.104071
20.55	65.6645	32.34	0.156107
20.6	65.7684	33.74	0.572393
20.65	65.8722	28.66	0.429295
20.7	65.9761	33.8	0.0550967
20.75	66.08	30.05	0.11708
20.8	66.1839	25.49	0.468322
20.85	66.2877	25.17	0.180124
20.9	66.3916	25.26	0.741509
20.95	66.4955	25.48	0.351241
21	66.5994	24.87	0.156107
21.05	66.7032	28.67	0.312214
21.1	66.8071	20.54	0.246485
21.15	66.911	29.51	0
21.2	67.0148	30.1	0.468322
21.23	67.0772	32.14	1.09275
21.28	67.181	29.87	0.0669031
21.33	67.2849	30.89	0.0624429
21.38	67.3888	28.49	1.48302
21.43	67.4926	30.11	0.520357
21.48	67.5965	26.54	0.208143
21.53	67.7004	25.81	0.0614192
21.58	67.8043	27.74	0.376193
21.63	67.9081	24.18	0.171337
21.68	68.012	28.6	0.180124
21.73	68.1159	27.08	0.144099
21.78	68.2197	34.31	0.0720495
21.83	68.3236	32.2	0.04371
21.88	68.4275	34.23	0.0230322
21.93	68.5314	33.21	0.327825
21.98	68.6352	26.75	0.262917
22.03	68.7391	39.5	0.0624429
22.08	68.843	32.65	0.0936643
22.13	68.9468	32.94	0.187329
22.18	69.0507	39.35	0.0780536
22.23	69.1546	49.33	0.180124
22.28	69.2585	62.3	0.226607
22.33	69.3623	55.89	0.123967
22.38	69.4662	34.26	0.0936643
22.43	69.5701	35.27	0.0561986
22.48	69.674	29.82	0.195134
22.53	69.7778	40.85	0.122171
22.58	69.8817	39.47	0.0260179
22.63	69.9856	32.98	0.585402
22.68	70.0894	33.78	0.0468322
22.73	70.1933	42.85	1.40496
22.78	70.2972	36.59	0.244342
22.83	70.4011	36.83	0.106437
22.88	70.5049	35	0.11708
22.93	70.6088	26.34	0.409781
22.98	70.7127	31.27	0.124886
23.03	70.8165	39.14	0.204891
23.08	70.9204	31.95	0.156107
23.13	71.0243	32.26	0.0624429
23.18	71.1282	45.74	0
23.23	71.232	34.89	0.0851494
23.28	71.3359	23.75	0.374657
23.33	71.4398	27.75	0.208143
23.38	71.5436	24.57	0
23.43	71.6475	17.09	0
23.48	71.7514	26.16	0.156107
23.53	71.8553	32.25	0.187329
23.58	71.9591	24.75	0.624429
23.63	72.063	23.8	0.468322
23.68	72.1669	19.56	0.561986
Minimum		7.09	0
Maximum		99.24	1.87329
Average		26.3728	0.249512
